# Supplementary material for: Berberine Attenuates Nonalcoholic Hepatic Steatosis by Regulating Lipid Droplet‐Associated Proteins: In Vivo, In Vitro and Molecular Evidence
Source: J Cell Mol Med. 2025 Apr 7;29(7):e70524. doi: 10.1111/jcmm.70524 (PMC11975506; doi:10.1111/jcmm.70524)
Supplement: Supplementary file 1 — Table S1. [file JCMM-29-e70524-s001.xlsx]

## Sheet: Sheet1
DEGs influenced by HFD and reversed by BBR(97.56%)				DEGs influenced by HFD but not reversed by BBR(2.44%)
Gene-ID	M vs N	H vs M		Gene-ID	M vs N	H vs M
Hddc2	Downregulated	Upregulated		Snhg11	Downregulated	Downregulated
Msl3l2	Downregulated	Upregulated		Cenpf	Upregulated	Upregulated
Dnajc12	Downregulated	Upregulated		Tm6sf1	Upregulated	Upregulated
Rab36	Downregulated	Upregulated
Ighv7-3	Downregulated	Upregulated		Supplementary TABLE 1: Trends in expression levels of overlapping DEGs
Inhba	Downregulated	Upregulated
Hist1h1c	Downregulated	Upregulated
Cxcl14	Downregulated	Upregulated
Il17rb	Downregulated	Upregulated
Fam167a	Downregulated	Upregulated
Scara3	Downregulated	Upregulated
Sqle	Downregulated	Upregulated
Fkbp11	Downregulated	Upregulated
Smim22	Downregulated	Upregulated
Emp2	Downregulated	Upregulated
Sept5	Downregulated	Upregulated
Hunk	Downregulated	Upregulated
Dact2	Downregulated	Upregulated
Nfasc	Downregulated	Upregulated
Lamc2	Downregulated	Upregulated
Kif26b	Downregulated	Upregulated
Ly75	Downregulated	Upregulated
Sort1	Downregulated	Upregulated
Miga1	Downregulated	Upregulated
Enho	Downregulated	Upregulated
Col15a1	Downregulated	Upregulated
Orm2	Downregulated	Upregulated
Kcnab2	Downregulated	Upregulated
Faap20	Downregulated	Upregulated
Ccdc149	Downregulated	Upregulated
Grk3	Downregulated	Upregulated
Mvk	Downregulated	Upregulated
Fbxo21	Downregulated	Upregulated
Cyp3a59	Downregulated	Upregulated
Srgap3	Downregulated	Upregulated
Tuba8	Downregulated	Upregulated
Ntf3	Downregulated	Upregulated
Peg3	Downregulated	Upregulated
Syne4	Downregulated	Upregulated
Fgl1	Downregulated	Upregulated
Galnt7	Downregulated	Upregulated
Msmo1	Downregulated	Upregulated
Isyna1	Downregulated	Upregulated
Cib3	Downregulated	Upregulated
Aprt	Downregulated	Upregulated
Galns	Downregulated	Upregulated
Vill	Downregulated	Upregulated
Sept6	Downregulated	Upregulated
4930483K19Rik	Downregulated	Upregulated
Gm13502	Downregulated	Upregulated
Gm42604	Downregulated	Upregulated
Gm15856	Downregulated	Upregulated
Cfd	Upregulated	Downregulated
Acss3	Upregulated	Downregulated
Krt23	Upregulated	Downregulated
Aatk	Upregulated	Downregulated
Tgfb3	Upregulated	Downregulated
Kcnk10	Upregulated	Downregulated
Slc17a4	Upregulated	Downregulated
Omd	Upregulated	Downregulated
Ntrk2	Upregulated	Downregulated
Adgrv1	Upregulated	Downregulated
Fam107a	Upregulated	Downregulated
Fam35a	Upregulated	Downregulated
Grid1	Upregulated	Downregulated
Lgals1	Upregulated	Downregulated
Sema5b	Upregulated	Downregulated
H2-Q1	Upregulated	Downregulated
Plin4	Upregulated	Downregulated
Cidea	Upregulated	Downregulated
Lrfn4	Upregulated	Downregulated
Hectd2	Upregulated	Downregulated
Scd1	Upregulated	Downregulated
Il1r1	Upregulated	Downregulated
Mogat1	Upregulated	Downregulated
9130409I23Rik	Upregulated	Downregulated
Obp2a	Upregulated	Downregulated
Chac1	Upregulated	Downregulated
Fabp4	Upregulated	Downregulated
Car3	Upregulated	Downregulated
Tchh	Upregulated	Downregulated
Tpm2	Upregulated	Downregulated
Mup2	Upregulated	Downregulated
Mup12	Upregulated	Downregulated
Mup17	Upregulated	Downregulated
Cd36	Upregulated	Downregulated
Lmod2	Upregulated	Downregulated
Fbln2	Upregulated	Downregulated
Mgp	Upregulated	Downregulated
Cyp2a22	Upregulated	Downregulated
Hamp2	Upregulated	Downregulated
Saa4	Upregulated	Downregulated
Thrsp	Upregulated	Downregulated
Serpinh1	Upregulated	Downregulated
Slc10a2	Upregulated	Downregulated
Gm3776	Upregulated	Downregulated
Dlec1	Upregulated	Downregulated
Acaa1b	Upregulated	Downregulated
4732465J04Rik	Upregulated	Downregulated
1810053B23Rik	Upregulated	Downregulated
1500017E21Rik	Upregulated	Downregulated
F730311O21Rik	Upregulated	Downregulated
Gm13773	Upregulated	Downregulated
Mup-ps6	Upregulated	Downregulated
Mup-ps7	Upregulated	Downregulated
Mup-ps8	Upregulated	Downregulated
Mup-ps12	Upregulated	Downregulated
Mup-ps14	Upregulated	Downregulated
Gm13775	Upregulated	Downregulated
Mup-ps16	Upregulated	Downregulated
Gm12718	Upregulated	Downregulated
Gm6654	Upregulated	Downregulated
Gm44507	Upregulated	Downregulated
Gm44620	Upregulated	Downregulated
Gm16348	Upregulated	Downregulated
Gm42031	Upregulated	Downregulated
Gm15889	Upregulated	Downregulated
Gm15890	Upregulated	Downregulated
RP24-282C4.11	Upregulated	Downregulated
mt-Ti	Upregulated	Downregulated
